# Supplementary material for: TkMYB7 Coordinates Jasmonate and Ethylene Signaling to Regulate Natural Rubber Biosynthesis in Taraxacum kok-saghyz
Source: Plants (Basel). 2025 Oct 30;14(21):3323. doi: 10.3390/plants14213323 (PMC12608830; doi:10.3390/plants14213323)
Supplement: Supplementary file 1 [file plants-14-03323-s001.zip]

Archive with 8 entries (8 files):
- Figure S1.pdf
- tabl S3.xlsx
- table S1.xlsx
- table S2.xlsx
- table S4.xlsx
- table S5.xlsx
- table S6.xlsx
- table S7.xlsx
