# Supplementary material for: TkMYB7 Coordinates Jasmonate and Ethylene Signaling to Regulate Natural Rubber Biosynthesis in Taraxacum kok-saghyz
Source: Plants (Basel). 2025 Oct 30;14(21):3323. doi: 10.3390/plants14213323 (PMC12608830; doi:10.3390/plants14213323)
Supplement: Supplementary file 1 [file plants-14-03323-s001.zip › table S1.xlsx]

## Sheet: Sheet1
Table S1 qRT-PCR primers
Primer name	Primer sequence(5'-3')
q-TkMYB7-F	ATCCGATGACGACTCTTTC
q-TkMYB7-R	CGTACTCCCTAACCTCCC
q-TkMYB224-F	GGCCTCAACTTTATCACA
q-TkMYB224-R	AACCGAAGAAATCTCACC
q-TkMYB206-F	AATGGGTGGAAGTGAAGA
q-TkMYB206-R	CGTGATGGGCTATGTAAT
q-TkMYB196-F	TGGTCTTTCATAGCCACC
q-TkMYB196-R	TTGACTTCTGCTCCGTTT
q-TkMYB228-F	AAAACGGATCAATAGCAC
q-TkMYB228-R	TAAGGAAGATGGAAACCC
q-TkMYB19-F	CGGAGGTCACCACCACTA
q-TkMYB19-R	GGCGGTCAGGAGAATCACT
q-TkMYB231-F	AGGCTACGTTGGCTGAAC
q-TkMYB231-R	TCCTTCCTGGCAAGTGTT
q-TkMYB208-F	GTAGGCTACGTTGGCTGAA
q-TkMYB208-R	GATGACGGGCTTGCTTTT
q-TkMYB51-F	ACGAAGCACCAAACATAA
q-TkMYB51-R	GAGGTAAACCAGCAAAGT
q-TkMYB28-F	AGGCTTCCTCAATGGCACA
q-TkMYB28-R	CAGACGGTGGTCGGGATA]
q-β-actin-F	GGAAGGATCTTTATGGGAAC
q-β-actin-R	CAGACACTATACTTCCTCTCAGG
