# Supplementary material for: TkMYB7 Coordinates Jasmonate and Ethylene Signaling to Regulate Natural Rubber Biosynthesis in Taraxacum kok-saghyz
Source: Plants (Basel). 2025 Oct 30;14(21):3323. doi: 10.3390/plants14213323 (PMC12608830; doi:10.3390/plants14213323)
Supplement: Supplementary file 1 [file plants-14-03323-s001.zip › table S5.xlsx]

## Sheet: Sheet1
Table S5 Gene related to the MVA pathway
Gene Name	Gene ID（2017）
ACAT1	evm.model.utg19927.10
ACAT2	evm.model.utg20844.8
ACAT3	evm.model.utg25660.1
ACAT4	evm.model.utg29146.2
ACAT5	evm.model.utg3210.8
ACAT6	evm.model.utg33705.2
ACAT7	evm.model.utg5473.6
ACAT8	evm.model.utg8640.10
HMGS1	evm.model.utg270.25
HMGS2	evm.model.utg15265.2
HMGR1	evm.model.utg10104.22
HMGR2	evm.model.utg12291.4
HMGR3	evm.model.utg17976.4
HMGR4	evm.model.utg20168.5
HMGR5	evm.model.utg23276.8
HMGR6	evm.model.utg25018.3
HMGR7	evm.model.utg7489.2
HMGR8	evm.model.utg7489.5
HMGR9	evm.model.utg7489.6
HMGR10	evm.model.utg9449.2
HMGR11	evm.model.utg9942.10
HMGR12	evm.model.utg9765.5
MVAK1	evm.model.utg12000.19
MVAK2	evm.model.utg12681.44
MVAK3	evm.model.utg13328.2
MVAK4	evm.model.utg16632.2
MVAK5	evm.model.utg1791.8
MVAK6	evm.model.utg19104.3
MVAK7	evm.model.utg22055.2
MVAK8	evm.model.utg28270.6
MVAK9	evm.model.utg6120.9
MVAK10	evm.model.utg7214.3
MVAK11	evm.model.utg8400.6
PK1	evm.model.utg13426.7
PK2	evm.model.utg15436.3
PK3	evm.model.utg1827.11
PK4	evm.model.utg1969.14
PK5	evm.model.utg20023.2
PK6	evm.model.utg9630.11
MVD1	evm.model.utg18219.18
