# Supplementary material for: TkMYB7 Coordinates Jasmonate and Ethylene Signaling to Regulate Natural Rubber Biosynthesis in Taraxacum kok-saghyz
Source: Plants (Basel). 2025 Oct 30;14(21):3323. doi: 10.3390/plants14213323 (PMC12608830; doi:10.3390/plants14213323)
Supplement: Supplementary file 1 [file plants-14-03323-s001.zip › table S7.xlsx]

## Sheet: Sheet1
Table S7 Primers for overexpression vector construction
Primer name	Primer sequence(5'-3')
OE-TkMYB7-F	ggagaggacagggtacccgggATGGAAGCACTCAATAGGTGCTC
OE-TkMYB7-R	cgactctagaggatccccgggGATGAAATCCAGAAGTCTCAGGAAA
